# Supplementary material for: Characterization of Flavor Compounds in Distilled Spirits: Developing a Versatile Analytical Method Suitable for Micro-Distilleries
Source: Foods. 2022 Oct 25;11(21):3358. doi: 10.3390/foods11213358 (PMC9656916; doi:10.3390/foods11213358)
Supplement: Supplementary file 1 [file foods-11-03358-s001.zip]

Archive with 1 entries (1 files):
- foods-1893851-supplementary.pdf
